# Supplementary material for: A Phylogenomic Approach to Clarifying the Relationship of Mesodinium within the Ciliophora: A Case Study in the Complexity of Mixed-Species Transcriptome Analyses
Source: Genome Biol Evol. 2019 Oct 30;11(11):3218–32. doi: 10.1093/gbe/evz233 (PMC6859813; doi:10.1093/gbe/evz233)
Supplement: evz233_Supplementary_Data [file evz233_supplementary_data.zip]

Archive with 3 entries (3 files):
- SupplementaryFigures1-5.pdf
- Supplementary_Tables_1-13.xlsx
- Supporting_Information_Legends.pdf
